# Supplementary material for: Micromirror Array with Adjustable Reflection Characteristics Based on Different Microstructures and Its Application
Source: Micromachines (Basel). 2024 Apr 8;15(4):506. doi: 10.3390/mi15040506 (PMC11052270; doi:10.3390/mi15040506)
Supplement: Supplementary file 1 [file micromachines-15-00506-s001.zip]

Archive with 1 entries (1 files):
- micromachines-2936911-supplementary.pdf
